# Supplementary material for: Convolutional neural network for gesture recognition human-computer interaction system design
Source: PLoS One. 2025 Feb 19;20(2):e0311941. doi: 10.1371/journal.pone.0311941 (PMC11838865; doi:10.1371/journal.pone.0311941)
Supplement: S1 Table — (XLSX) [file pone.0311941.s001.xlsx]

## Sheet: CNN Data Models
	x1	x2	x3	x4	x5	x6	x7	x8	x9	x10	x11	x12	x13	y
1	12.57	10.17	19.05	1.11	7.52	0.34	5.03	88.71	0.106	7.64	20.95	0.00044	74.24	85.7791
2	13.06	9.55	19.14	1.11	7.51	0.34	5.03	88.95	0.105	7.69	22.28	0.00044	73.13	85.6121
3	11.93	9.5	19.15	1.11	7.51	0.34	5.02	88.97	0.105	7.7	23.72	0.00045	72.87	85.9784
4	12.22	10.44	19.21	1.11	7.51	0.34	5.02	89.12	0.105	7.73	24.4	0.00045	70.32	85.8833
5	11.93	10.2	19.2	1.11	7.51	0.34	5.02	89.1	0.102	7.73	24.4	0.00045	70.6	85.9756
6	15.16	9.46	19.54	1.11	7.49	0.34	5.02	89.9	0.105	7.93	24.21	0.00045	72.55	84.8572
7	16.78	9.56	19.64	1.11	7.49	0.34	5.02	90.12	0.102	7.98	24	0.00045	73.11	84.2554
8	14.6	10.84	19.32	1.11	7.5	0.34	5.01	89.38	0.1	7.8	23.78	0.00045	74.94	85.0703
9	13.76	11.58	19.25	1.1	7.5	0.34	5.01	89.21	0.097	7.76	23.08	0.00045	75.53	85.3684
10	13.34	12.05	19.18	1.1	7.5	0.34	5	89.03	0.096	7.71	21.98	0.00044	75.84	85.5161
11	12.57	10.28	19.07	1.11	7.52	0.24	5.02	88.75	0.102	7.65	22.98	0.00045	74.38	85.7782
12	13.9	9.46	19.29	1.11	7.5	0.34	5.02	89.31	0.102	7.78	23.94	0.00045	72.39	85.3177
13	10.88	9.65	19.04	1.11	7.52	0.34	5.02	88.68	0.1	7.63	24.88	0.00046	71.53	86.3019
14	12.22	9.89	19.25	1.11	7.5	0.34	5.02	89.21	0.1	7.76	25.07	0.00046	71.05	85.8813
15	10.81	10.14	19.07	1.11	7.52	0.34	5.02	88.78	0.102	7.65	24.4	0.00045	70.68	86.3203
16	14.6	9.48	19.43	1.11	7.5	0.34	5.02	89.66	0.102	7.87	23.83	0.00045	72.16	85.0637
17	16.15	9.96	19.53	1.11	7.49	0.34	5.02	89.85	0.102	7.91	23.37	0.00045	73.96	84.4964
18	14.46	10.81	19.26	1.11	7.51	0.34	5.02	89.24	0.1	7.76	22.84	0.00045	74.91	85.1232
19	13.41	10.6	19.16	1.109	7.51	0.34	5	89	0.098	7.7	22.13	0.00044	74.72	85.493
20	13.2	11.36	19.16	1.108	7.51	0.34	5	89	0.097	7.71	21.21	0.00045	75.36	85.564
21	12.29	10.18	19.06	1.109	7.52	0.341	5.01	88.74	0.098	7.64	25.03	0.00046	74.26	85.8689
22	11.44	9.53	18.99	1.109	7.52	0.34	5.01	88.55	0.098	7.6	25.78	0.00046	71.9	86.1383
23	10.88	9.67	19.09	1.109	7.52	0.34	5.01	88.8	0.098	7.66	26.15	0.00046	71.48	86.2996
24	12.07	10.5	19.27	1.109	7.5	0.34	5.01	89.26	0.099	7.77	25.85	0.00046	70.25	85.9281
25	11.79	9.79	19.18	1.11	7.51	0.34	5.02	89.05	0.101	7.72	24.79	0.00045	71.24	86.0205
26	14.18	9.48	1935	1.11	7.5	0.34	5.02	89.45	0.102	7.81	23.83	0.00045	72.77	85.2168
27	15.58	10.07	19.43	1.11	7.5	0.34	5.02	89.64	0.102	7.86	23.09	0.00045	74.12	84.7109
28	15.16	10.93	19.35	1.11	7.5	0.34	5.02	89.46	0.1	7.82	22.47	0.00044	75.02	84.8678
29	13.48	11.05	10.17	1.109	7.51	0.34	5.01	89.01	0.098	7.71	21.85	0.00045	75.12	85.469
30	13.83	10.57	19.23	1.109	7.51	0.34	5.01	89.17	0.098	7.75	21.11	0.00044	74.69	85.3452
31	13.34	9.67	191.19	1.108	7.51	0.34	5	89.08	0.095	7.72	26.2	0.00046	73.43	85.5149
32	12	9.46	19.12	1.108	7.51	0.34	5	88.89	0.096	7.68	26.94	0.00046	72.57	85.958
33	10.39	9.65	19.02	1.108	7.52	0.34	5.01	88.63	0.096	7.6	27.12	0.00046	71.52	86.4421
34	10.32	10.96	19.04	1.109	7.52	0.34	5.01	88.68	0.098	7.63	26.34	0.00046	69.8	86.4606
35	12	9.68	19.24	1.11	7.51	0.34	5.02	89.18	0.1	7.75	25.08	0.00046	71.47	85.9519
36	14.46	9.47	19.41	1.11	7.5	0.34	5.02	89.6	0.102	7.85	23.74	0.00045	72.64	85.1147
37	15.51	11	19.47	1.11	7.49	0.34	5.02	89.74	0.102	7.89	23	0.00045	75.08	84.734
38	15.58	11.69	19.43	1.11	7.5	0.34	5.01	89.64	0.1	7.86	22.56	0.00045	75.6	84.7109
39	14.67	10.63	19.29	1.109	7.5	0.34	5.01	89.32	0.098	7.78	22.23	0.00044	74.75	85.0468
40	12.92	11.03	19.11	1.109	7.5	0.34	5.01	88.87	0.098	7.63	21.69	0.00044	75.11	85.6605
41	13.34	10.3	19.19	1.108	7.51	0.34	5.01	89.06	0.096	7.72	26.37	0.00046	74.4	85.5154
42	11.58	9.61	19.08	1.108	7.52	0.34	5.01	88.78	0.096	7.65	27.31	0.00047	73.27	86.0909
43	9.2	9.7	18.8	1.108	7.53	0.34	5.01	88.22	0.097	7.52	27.39	0.00047	71.41	86.759
44	9.97	10.56	18.99	1.109	7.52	0.34	5.01	88.54	0.099	7.6	26.42	0.00046	70.19	86.558
45	11.44	9.53	19.15	1.11	7.51	0.34	5.02	88.97	0.101	7.7	24.98	0.00046	71.89	86.1298
46	15.02	9.56	19.47	1.11	7.49	0.34	5.02	89.74	0.102	7.89	23.64	0.00045	73.13	84.9115
47	15.72	11.05	19.51	1.11	7.49	0.34	5.02	89.83	0.102	7.91	23	0.00045	75.12	84.6551
48	14.95	11.25	19.34	1.109	7.5	0.34	5.01	89.43	0.1	7.81	22.85	0.00045	75.28	84.9441
49	14.67	10.16	19.28	1.109	7.5	0.34	5.01	89.29	0.098	7.78	22.69	0.00045	74.24	85.0475
50	14.18	10.91	19.27	1.109	7.5	0.34	5.01	89.27	0.098	7.77	22.41	0.00044	75	85.2211
51	11.93	9.73	19.11	1.109	7.51	0.34	5.01	88.86	0.099	7.67	27.26	0.00047	73.56	85.9807
52	9.06	9.51	18.84	1.109	7.53	0.34	5.01	88.17	0.099	7.51	27.26	0.00047	72	86.7933
53	11.44	10.39	19.14	1.11	7.51	0.34	5.02	88.93	0.101	7.69	26.11	0.00046	70.37	86.1306
54	10.74	9.81	18.98	1.11	7.52	0.34	5.02	88.52	0.102	7.59	24.67	0.00045	71.19	86.3454
55	14.67	10.14	19.4	1.11	7.5	0.34	5.02	89.57	0.103	7.85	23.35	0.00045	74.2	85.0409
56	15.16	10.4	19.39	1.11	7.5	0.34	5.02	89.54	0.102	7.84	22.81	0.00045	74.52	84.8658
57	15.79	11.55	19.45	1.11	7.5	0.34	5.01	89.69	0.1	7.87	22.75	0.00045	75.51	84.6329
58	14.39	11.02	19.23	1.109	7.51	0.34	5.01	89.17	0.098	7.75	22.69	0.00045	75.1	85.1496
59	11.86	9.49	19.09	1.11	7.52	0.34	5.02	88.81	0.101	7.66	27.12	0.00046	72.84	86.0036
60	9.97	9.6	18.98	1.11	7.52	0.34	5.02	88.51	0.102	7.59	26.93	0.00046	71.66	86.5585
61	10.32	10.01	19.05	1.11	7.52	0.34	5.02	88.7	0.103	7.63	25.69	0.00046	70.87	86.4602
62	10.25	9.59	18.95	1.11	7.52	0.34	5.02	88.44	0.104	7.57	24.27	0.00045	71.68	86.4842
63	14.32	10.85	19.32	1.11	7.5	0.34	5.02	89.4	0.103	7.8	23.06	0.00045	74.95	85.1688
64	14.6	10.59	19.29	1.11	7.5	0.34	5.02	89.31	0.103	7.78	22.43	0.00044	74.71	91.9349
65	15.44	12.04	19.39	1.11	7.5	0.34	5.02	89.56	0.1	7.84	22.09	0.00044	75.84	91.378
66	14.74	10.6	19.28	1.109	7.509	0.34	5.01	89.29	0.099	7.78	22.01	0.00044	74.72	91.8439
67	12.92	11.87	19.08	1.109	7.52	0.34	5.01	88.78	0.099	7.65	22.01	0.00044	75.73	93.0888
68	14.53	9.66	19.32	1.11	7.5	0.34	5.02	89.37	0.103	7.8	25.69	0.00046	73.4	91.9783
69	12.5	9.51	19.16	1.11	7.51	0.34	5.02	89	0.102	7.71	27.02	0.00046	72.93	93.3693
70	10.32	10.1	18.99	1.11	7.52	0.34	5.02	88.54	0.103	7.59	26.72	0.00046	70.74	94.9556
71	8.64	11.35	18.81	1.11	7.53	0.34	5.03	88.06	0.104	7.48	25.58	0.00046	69.48	96.2534
72	9.41	9.57	18.89	1.11	7.53	0.34	5.03	88.29	0.104	7.54	24.26	0.00045	71.76	95.6502
73	13.69	9.81	19.25	1.11	7.51	0.34	5.02	89.23	0.104	7.76	23.06	0.00045	73.72	92.544
74	14.32	10.75	19.23	1.11	7.51	0.34	5.02	89.17	0.102	7.75	22.15	0.00044	74.86	92.1258
75	14.46	11.18	19.25	1.11	7.51	0.34	5.02	89.2	0.1	7.76	21.52	0.00044	75.22	92.0319
76	14.88	11.26	19.34	1.11	7.5	0.34	5.02	89.43	0.1	7.81	21.16	0.00044	75.29	91.7462
77	13.9	10.49	19.24	1.11	7.51	0.34	5.02	89.2	0.101	7.75	20.87	0.00044	74.61	92.4043
78	15.16	10.29	19.42	1.11	7.501	0.34	5.02	89.62	0.101	7.86	25.35	0.00046	74.39	91.556
79	11.44	9.48	19.01	1.11	7.52	0.34	5.02	88.61	0.101	7.61	26.75	0.00046	72.17	94.1365
80	10.39	10.68	19	1.11	7.52	0.34	5.02	88.57	0.102	7.6	26.73	0.00048	70.07	94.9024
81	9.34	10.22	18.96	1.11	7.52	0.34	5.02	88.46	0.103	7.58	26.06	0.00046	70.59	95.6948
82	10.81	9.5	19.02	1.11	7.52	0.34	5.02	88.64	0.103	7.62	25.12	0.00046	72.07	94.5907
83	13.69	10.05	10.23	1.11	7.51	0.34	5.02	89.15	0.102	7.74	23.92	0.00045	74.09	92.5476
84	14.04	11.56	19.18	1.11	7.51	0.34	5.02	89.05	0.101	7.72	22.64	0.00045	75.51	92.3173
85	14.32	10.97	19.22	1.11	7.51	0.34	5.02	89.13	0.1	7.74	21.69	0.00044	75.05	92.1276
86	13.97	10.77	19.2	1.11	7.51	0.34	5.02	89.08	0.1	7.72	20.68	0.00044	74.88	92.3628
87	13.76	10.87	19.22	1.11	7.51	0.34	5.02	89.14	0.1	7.74	20.1	0.00043	74.97	92.5009
88	14.25	11.51	19.31	1.11	7.5	0.34	5.02	89.35	0.102	7.79	20.28	0.00044	75.47	92.1643
89	13.69	12.13	19.19	1.11	7.51	0.34	5.02	89.07	0.1	7.72	21.15	0.00044	75.89	92.5512
90	14.95	12.12	19.33	1.109	7.506	0.34	5.01	89.41	0.099	7.81	22.48	0.00044	75.89	91.7015
91	15.3	10.75	19.34	1.109	7.505	0.34	5.01	89.43	0.099	7.81	24.07	0.00045	74.86	91.4737
92	14.04	9.87	19.255	1.11	7.51	0.34	5.02	89.22	0.1	7.76	25.55	0.00046	73.82	92.3098
93	11.93	9.5	19.11	1.11	7.51	0.34	5.02	88.87	0.101	7.67	26.57	0.00046	72.85	93.7752
94	9.13	10.08	18.89	1.11	7.53	0.34	5.02	88.29	0.102	7.54	27.13	0.00046	70.76	95.8637
95	10.88	10.34	19.09	1.11	7.51	0.34	5.02	88.82	0.101	7.66	27.03	0.00046	70.43	94.5309
														88.1153
