# Supplementary material for: Convolutional neural network for gesture recognition human-computer interaction system design
Source: PLoS One. 2025 Feb 19;20(2):e0311941. doi: 10.1371/journal.pone.0311941 (PMC11838865; doi:10.1371/journal.pone.0311941)
Supplement: S2 Table — (XLSX) [file pone.0311941.s002.xlsx]

## Sheet: Sheet1
			Intense light skin color extraction
			Low Light Skin Color Extraction
			Strong Light Colorless Extraction
			Low Light Skin Color Extraction
		Time	Frame Number	Frame Number	Frame Number	Frame Number
		8	489	489	186	186
		16	983	983	256	256
		24	1418	1418	310	310
		32	1890	1820	325	325
		40	2389	2239	426	326
